# Supplementary material for: Progress and future directions of biogeographical comparisons of plant–fungal interactions in invasion contexts
Source: New Phytol. 2025 May 21;247(2):477–86. doi: 10.1111/nph.70228 (PMC12177278; doi:10.1111/nph.70228)
Supplement: Supplementary file 2 — Table S1 Information extracted from articles in our literature survey. Table S2 Targeted plant species in the 79 reviewed studies. Table S3 GBIF occurrences used for comparisons between overall species distribution and population sampling in the reviewed studies. Please note: Wiley is not responsible for the content or functionality of any Supporting Information supplied by the authors. Any queries (other than missing material) should be directed to the New Phytologist Central Office. [file NPH-247-477-s002.xlsx]

## Sheet: Article Info
New Phytologist Supporting Information Table S1
Article title: Progress and future directions of biogeographical comparisons of plant-fungal interactions in invasion contexts
Authors: Arpad E. Thoma, Ylva Lekberg, Dávid U. Nagy, Min Sheng, Erik Welk and Christoph Rosche
Article acceptance date: 21 April 2025

## Sheet: Table S1
Authors	Year	Title	Journal	Issn	Volume	Issue	Pages	Study	Single species/multiple species	Species	Greenhouse/Field	Plant pops both ranges	Plant pops native	Plant pops non-native	Soil biota both ranges	Soil/root pops native	Pooled within native range	Soil/root pops non-native	Pooled within non-native range	Interest of soil biota from a particular range	Soil status	Plant occured at soil origin	Fungal objective	Experiment/Survey	If experiment, what factors	primary objective	GPS coordinates	Measurments of abiotic factors at sampling sites?	If yes, which ones?	Range differences in abiotic variables	If so, which ones?	Biogeographical difference plants	plant.diff_which	Biogeographical difference fungi	fungi.diff_which	Comment	Main finding	Environmental variables discussed?	spat.cov (%)_native	spat.cov (%)_non_native	clim.cov (%)_native	clim.cov (%)_non_native	clim.sim (%)_native	clim.sim (%)_non_native	clim.sim.adjusted (%)_native	clim.sim.adjusted (%)_non_native
Andonian, K and Hierro, JL and Khetsuriani, L and Becerra, P and Janoyan, G and Villarreal, D and Cavieres, L and Fox, LR and Callaway, RM and Andonian, Krikor and Hierro, Jose L. and Khetsuriani, Liana and Becerra, Pablo and Janoyan, Grigor and Villarreal, Diego and Cavieres, Lohengrin and Fox, Laurel R. and Callaway, Ragan M.	2011	Range-Expanding Populations of a Globally Introduced Weed Experience Negative Plant-Soil Feedbacks	PLOS ONE	1932-6203	6	5		1	single	Centaurea solstitialis	Greenhouse	yes	1	3	yes	6	no	18	no	Yes, an interest in soil organisms	original from site	yes	PSF	Experiment	PSF, field/sterile, soil training	assessed function	yes	yes	Elevation	NA	NA	yes	shoot biomass highest for native, RSR highest in native and one non-native population	yes	stronger negative PSF in the non-native		The study found that soil microbes had pervasive negative effects on Centaurea in all regions examined, including those where it is highly invasive. This indicates that Centaurea is not entirely released from natural enemy pressures in these areas, as previously thought	no	2.7044	11.5078	0	48.0567	0	0	0	0
Andonian, K and Hierro, JL and Khetsuriani, L and Becerra, PI and Janoyan, G and Villareal, D and Cavieres, LA and Fox, LR and Callaway, RM and Andonian, Krikor and Hierro, Jose L. and Khetsuriani, Liana and Becerra, Pablo I. and Janoyan, Grigor and Villareal, Diego and Cavieres, Lohengrin A. and Fox, Laurel R. and Callaway, Ragan M.	2012	Geographic mosaics of plant-soil microbe interactions in a global plant invasion	JOURNAL OF BIOGEOGRAPHY	0305-0270	39	3	600-608	1	single	Centaurea solstitialis	Greenhouse	yes	1	3	yes	6	no	18	no	Yes, an interest in soil organisms	original from site	yes	PSF	Experiment	soil inoculation, field/sterile	assessed function	yes	yes	Elevation	NA	NA	no	NA	yes	negative effects were significantly weaker in soils from non-native ranges in Chile and California than in those from the non-native range in Argentina and the native range in Eurasia.	add on study to Andonian et al. 2011	Results indicate that C. solstitialis experiences biogeographic mosaics of plant–soil interactions that vary in their interaction strengths and influence its world-wide performance	no	2.7044	11.5078	0	48.0567	0	0	0	0
Birnbaum, C and Bissett, A and Thrall, PH and Leishman, MR and Birnbaum, Christina and Bissett, Andrew and Thrall, Peter H. and Leishman, Michelle R.	2014	Invasive legumes encounter similar soil fungal communities in their non-native and native ranges in Australia	SOIL BIOLOGY & BIOCHEMISTRY	0038-0717	76		210-217	1	multiple	Acacia cyclops	Field	yes	5	5	yes	5		5			original from site	yes	All fungi	Survey	NA	surveyed fungal associations	yes	no	NA	NA	NA	not investigated	NA	yes	soil fungal communties differed across ranges		Species generally associate with similar fungi across the Australian continent and differences were only found in one species, which assoicate with more generalist fungi that differed biogeographically.	no	28.9819	10.6302	79.0689	25.8238	86.8906	33.4685	1.34559	0.441261
Birnbaum, C and Bissett, A and Thrall, PH and Leishman, MR and Birnbaum, Christina and Bissett, Andrew and Thrall, Peter H. and Leishman, Michelle R.	2014	Invasive legumes encounter similar soil fungal communities in their non-native and native ranges in Australia	SOIL BIOLOGY & BIOCHEMISTRY	0038-0717	76		210-217	2	multiple	Acacia saligna	Field	yes	5	5	yes	5		5			original from site	yes	All fungi	Survey	NA	surveyed fungal associations	yes	no	NA	NA	NA	not investigated	NA	no	NA		Species generally associate with similar fungi across the Australian continent and differences were only found in one species, which assoicate with more generalist fungi that differed biogeographically.	no	17.501	7.7921	63.2275	45.8993	47.4242	54.6256	0.8631	0.675522
Birnbaum, C and Bissett, A and Thrall, PH and Leishman, MR and Birnbaum, Christina and Bissett, Andrew and Thrall, Peter H. and Leishman, Michelle R.	2014	Invasive legumes encounter similar soil fungal communities in their non-native and native ranges in Australia	SOIL BIOLOGY & BIOCHEMISTRY	0038-0717	76		210-217	3	multiple	Paraserianthes lophantha	Field	yes	5	5	yes	5		5			original from site	yes	All fungi	Survey	NA	surveyed fungal associations	yes	no	NA	NA	NA	not investigated	NA	no	NA		Species generally associate with similar fungi across the Australian continent and differences were only found in one species, which assoicate with more generalist fungi that differed biogeographically.	no	14.7051	5.1553	47.0469	29.5222	21.5535	30.5474	0.602963	0.36729
Birnbaum, C and Bissett, A and Thrall, PH and Leishman, MR and Birnbaum, Christina and Bissett, Andrew and Thrall, Peter H. and Leishman, Michelle R.	2014	Invasive legumes encounter similar soil fungal communities in their non-native and native ranges in Australia	SOIL BIOLOGY & BIOCHEMISTRY	0038-0717	76		210-217	4	multiple	Acacia longifolia	Field	yes	5	5	yes	5		5			original from site	yes	All fungi	Survey	NA	surveyed fungal associations	yes	no	NA	NA	NA	not investigated	NA	no	NA		Species generally associate with similar fungi across the Australian continent and differences were only found in one species, which assoicate with more generalist fungi that differed biogeographically.	no	14.0055	6.4544	47.7761	40.8713	18.8467	23.3785	0.325719	0.25175
Birnbaum, C and Bissett, A and Thrall, PH and Leishman, MR and Birnbaum, Christina and Bissett, Andrew and Thrall, Peter H. and Leishman, Michelle R.	2014	Invasive legumes encounter similar soil fungal communities in their non-native and native ranges in Australia	SOIL BIOLOGY & BIOCHEMISTRY	0038-0717	76		210-217	5	multiple	Acacia melanoxylon	Field	yes	5	5	yes	5		5			original from site	yes	All fungi	Survey	NA	surveyed fungal associations	yes	no	NA	NA	NA	not investigated	NA	no	NA		Species generally associate with similar fungi across the Australian continent and differences were only found in one species, which assoicate with more generalist fungi that differed biogeographically.	no	14.4434	4.4812	63.0194	22.3306	36.4555	23.0458	0.796419	0.268647
Broadbent, AAD and Stevens, CJ and Ostle, NJ and Orwin, KH and Broadbent, Arthur A. D. and Stevens, Carly J. and Ostle, Nicholas J. and Orwin, Kate H.	2018	Biogeographic differences in soil biota promote invasive grass response to nutrient addition relative to co-occurring species despite lack of belowground enemy release	OECOLOGIA	0029-8549	186	3	611-620	1	multiple	Agrostis capillaris	Greenhouse	no	0	1	yes	5	no	5	no	Yes, an interest in soil organisms	original from site	yes	Soil biota	Experiment	live/sterile soils	assessed function	yes	yes	Elevation, N, P, pH	yes	N	yes	higher growth in native soils	yes	lower RMF in live NZ soil than sterilized NZ soil		species’ responses to nutrients varied, and this depended on soil origin and sterilization	yes	6.8407	12.354	22.5138	20.8759	48.8702	45.3639	0.874843	0.804171
Broadbent, AAD and Stevens, CJ and Ostle, NJ and Orwin, KH and Broadbent, Arthur A. D. and Stevens, Carly J. and Ostle, Nicholas J. and Orwin, Kate H.	2018	Biogeographic differences in soil biota promote invasive grass response to nutrient addition relative to co-occurring species despite lack of belowground enemy release	OECOLOGIA	0029-8549	186	3	611-620	2	multiple	Lolium perenne	Greenhouse	no	0	1	yes	5	no	5	no	Yes, an interest in soil organisms	original from site	yes	Soil biota	Experiment	live/sterile soils	assessed function	yes	yes	Elevation, N, P, pH	yes	N	yes	higher growth in native soils	no	NA		species’ responses to nutrients varied, and this depended on soil origin and sterilization	yes	6.0108	4.1935	22.4529	10.9341	48.8702	45.3639	0.874843	0.804171
Broadbent, AAD and Stevens, CJ and Ostle, NJ and Orwin, KH and Broadbent, Arthur A. D. and Stevens, Carly J. and Ostle, Nicholas J. and Orwin, Kate H.	2018	Biogeographic differences in soil biota promote invasive grass response to nutrient addition relative to co-occurring species despite lack of belowground enemy release	OECOLOGIA	0029-8549	186	3	611-620	3	multiple	Anthoxanthum odoratum	Greenhouse	no	0	1	yes	5	no	5	no	Yes, an interest in soil organisms	original from site	yes	Soil biota	Experiment	live/sterile soils	assessed function	yes	yes	Elevation, N, P, pH	yes	N	yes	higher growth in native soils	yes	lower RMF in live NZ soil than sterilized NZ soil		species’ responses to nutrients varied, and this depended on soil origin and sterilization	yes	3.8602	7.6081	25.3588	17.7547	48.8702	45.3639	0.90006	0.649492
Callaway, RM and Bedmar, EJ and Reinhart, KO and Silvan, CG and Klironomos, J and Callaway, Ragan M. and Bedmar, Eulogio J. and Reinhart, Kurt O. and Gomez Silvan, Cinta and Klironomos, John	2011	Effects of soil biota from different ranges on Robinia invasion: acquiring mutualists and escaping pathogens	ECOLOGY	0012-9658	92	5	1027-1035	1	single	Robinia pseudoacacia	Greenhouse	no	1	0	yes	13	no	11	no	Yes, an interest in soil organisms	original from site	yes	PSF (filtrates so primarily AMF vs. smaller fungi, some of which may be pathogens)	Experiment	live/sterile	assessed function	yes	no	NA	NA	NA	yes	saplings grown in soil from the invaded range were significantly taller than saplings from the expanded or native ranges	yes	less negative PSF in the non-native range, but could not be explained by focal microbial guilds		More negative PSF in native soil, but could not be explained by looking at AMF or Pythium so must be driven by other soil biota. Or, difference in abiotic conditions?	no	15.4789	10.3896	79.4054	74.5896	83.3346	63.6801	1.07126	0.893813
Callaway, RM and Thelen, GC and Rodriguez, A and Holben, WE and Callaway, RM and Thelen, GC and Rodriguez, A and Holben, WE	2004	Soil biota and exotic plant invasion	NATURE	0028-0836	427	6976	731-733	1	single	Centaurea stoebe	Greenhouse	no	1	0	yes	4	yes	6	yes	Soils from different locations are included to assess effects of soil biota. Pooled in the feedback component but not in the training component (see below)	original from site	yes	All fungi	Experiment	Live/sterile, soil biota source	assessed function	yes	no	NA	NA	NA	yes	larger non-natives in non-sterilised soils	yes	stronger suppressive effects of European soil biota		Plant responses differed between soils from the native and non-native range.	no	4.4251	3.9916	36.4097	21.8265	32.3479	22.3018	0.53635	0.248902
Callaway, RM and Thelen, GC and Rodriguez, A and Holben, WE and Callaway, RM and Thelen, GC and Rodriguez, A and Holben, WE	2004	Soil biota and exotic plant invasion	NATURE	0028-0836	427	6976	731-733	1	single	Centaurea stoebe	Greenhouse	no	1	0	yes	1	no	1	no	Pooled for feedback component (see above)	original from site	yes	All fungi	Experiment	PSF	assessed function	yes	no	NA	NA	NA	yes	plants grown in Montana soils were much larger than those grown in French soils when soils were not sterilized	yes	stronger negative effects of native soils		Plant responses differed between soils from the native and non-native range.	no	2.8132	2.6445	0	0	0	0	0	0
Dieskau, J and Bruelheide, H and Gutknecht, J and Erfmeier, A and Dieskau, Julia and Bruelheide, Helge and Gutknecht, Jessica and Erfmeier, Alexandra	2020	Biogeographic differences in plant-soil biota relationships contribute to the exotic range expansion of Verbascum thapsus	ECOLOGY AND EVOLUTION	2045-7758	10	23	13057-13070	1	single	Verbascum thapsus	Greenhouse	yes	5	5	yes	5	no	5	no	Yes, interest in differences in soil biota across ranges.	original from site	yes	All soil biota	Experiment	Biocide and fungicide treatment	assessed function	yes	yes	Precip, temp, pH	yes	pH	yes	higher performance in native populations	no	NA	Soil pH differed across ranges and precip more variable among the five pops.	Higher performance in native populations, no different in fungal communities despite differences in pH	yes	2.7804	5.6381	10.816	29.7367	8.1871	28.6245	0.153505	0.326912
Dostálek, T and Münzbergová, Z and Kladivová, A and Macel, M and Dostalek, Tomas and Muenzbergova, Zuzana and Kladivova, Anna and Macel, Mirka	2016	Plant-soil feedback in native vs. invasive populations of a range expanding plant	PLANT AND SOIL	0032-079X	399	1	209-220	1	single	Rorippa austriaca	Greenhouse	yes	5	5	yes	1	NA	1	NA	Used soil that had specifically never harbored the focal species. Focus is on plants, not necessarily soil biota	conditioned soil	no	PSF (intraspecific)	Experiment	PSF, soil conditioning	assessed function	yes	yes	Altitude	yes	Altitude	yes	larger non-native plants	yes	strong negative PSF in the native range		The results show negative intra- and interspecific plant–soil feedback in R. austriaca from the native range but not from the invasive range	no	4.6933	9.468	31.571	43.2162	2.64423	1.05904	0.0295289	0.0469874
Filep, R and Lengyel, A and Cook, BJ and Farkas, A and Nagy, K and Nagy, DU and Imri, A and Czakó-Vér, K and Pal, RW and Filep, Rita and Lengyel, Attila and Cook, Bradley J. and Farkas, Agnes and Nagy, Katalin and Nagy, David U. and Imri, Adam and Czako-Ver, Klara and Pal, Robert W.	2021	Helianthus tuberosus at home and away: stronger ecological impacts in invaded than in native range are not explained by arbuscular mycorrhizal colonization	PRESLIA	0032-7786	93	4	363-376	1	single	Helianthus tuberosus	Field	yes	28	12	yes	12		14			original from site	yes	AMF	Survey	NA	surveyed fungal associations	yes	no	NA	NA	NA	yes	stem number and cover greater in non-native range	no	NA	> 3 x the number of samples in the non-native range but roughly the same area	Non-native plants did better but unlikely due to AMF as root colonization did not differ	no	8.9113	3.8587	31.5303	39.343	55.7118	58.4182	0.744756	0.834895
Gundale, MJ and Almeida, JP and Wallander, H and Wardle, DA and Kardol, P and Nilsson, MC and Fajardo, A and Pauchard, A and Peltzer, DA and Ruotsalainen, S and Mason, B and Rosenstock, N and Gundale, Michael J. and Almeida, Juan P. and Wallander, Hakan and Wardle, David A. and Kardol, Paul and Nilsson, Marie-Charlotte and Fajardo, Alex and Pauchard, Anibal and Peltzer, Duane A. and Ruotsalainen,…	2016	Differences in endophyte communities of introduced trees depend on the phylogenetic relatedness of the receiving forest	JOURNAL OF ECOLOGY	0022-0477	104	5	1219-1232	1	single	Pinus contorta	Field	yes	2	5	yes	2		5			original from site	yes	All fungi	Survey	NA	surveyed fungal associations	no	no	NA	NA	NA	not investigated	NA	yes	Fungal communities associated with P. contorta consistently differed between its introduced and native environments	not included in analysis	Fungal communities associated with P. contorta consistently differed between its introduced and native environments	no	NA	NA	NA	NA	NA	NA	NA	NA
Gundale, MJ and Kardol, P and Nilsson, MC and Nilsson, U and Lucas, RW and Wardle, DA and Gundale, Michael J. and Kardol, Paul and Nilsson, Marie-Charlotte and Nilsson, Urban and Lucas, Richard W. and Wardle, David A.	2014	Interactions with soil biota shift from negative to positive when a tree species is moved outside its native range	NEW PHYTOLOGIST	0028-646X	202	2	415-421	1	single	Pinus contorta	Greenhouse	no	0	4	yes	4	no	16	no		original from site	yes	All fungi	Experiment	PSF, soil from both ranges	assessed function	no	yes	Nutrient availablity and pH	NA	NA	yes	P. contorta was greater when grown on soil throughout its introduced range in Sweden	yes	when seedlings were grown on nonsterilized Swedish soil, they exhibited more aboveground relative to belowground biomass	not included in analysis		yes	NA	NA	NA	NA	NA	NA	NA	NA
Hierro, JL and Khetsuriani, L and Andonian, K and Eren, Ö and Villarreal, D and Janoian, G and Reinhart, KO and Callaway, RM and Hierro, Jose L. and Khetsuriani, Liana and Andonian, Krikor and Eren, Ozkan and Villarreal, Diego and Janoian, Grigor and Reinhart, Kurt O. and Callaway, Ragan M.	2017	The importance of factors controlling species abundance and distribution varies in native and non-native ranges	ECOGRAPHY	0906-7590	40	8	991-1002	1	single	Centaurea solstitialis	Field	yes	5	6	yes	5		6			original from site	no	All soil biota	Experiment	disturbance, seed addition, fungicide	assessed function	yes	yes	soil conditions, precip	no	NA	yes	greater density in one non-native than one naitve.	yes	Fungicides had positive effects on density in the non-native and negative ones in the native		Fungicides had positive effects on density in the US and negative ones in the Caucasus and Argentina	yes, mostly precipitation	7.1629	9.5227	53.9677	40.5725	52.1236	45.4052	1.04025	0.565293
Johansen, RB and Johnston, P and Mieczkowski, P and Perry, GLW and Robeson, MS and Vilgalys, R and Burns, BR and Johansen, Renee B. and Johnston, Peter and Mieczkowski, Piotr and Perry, George L. W. and Robeson, Michael S. and Vilgalys, Rytas and Burns, Bruce R.	2017	Scattered far and wide: A broadly distributed temperate dune grass finds familiar fungal root associates in its invasive range	SOIL BIOLOGY & BIOCHEMISTRY	0038-0717	112		177-190	1	single	Calamagrostis arenaria	Field	yes	6	7	yes	6		7			original from site	yes	All fungi	Survey	NA	surveyed fungal associations	yes	yes	Precip, temp, pH, Total C, N, P	yes	pH, max temp	not investigated	NA	yes	richer in non-native range and different composition that correlated with environmental variables. Dominant fungi were the same though		Richer in non-native range and different composition that correlated with environmental variables. Dominant fungi were the same though	yes	9.6737	19.8675	22.7808	38.4213	25.3765	62.8636	1.05384	1.1558
Knevel, IC and Lans, T and Menting, FBJ and Hertling, UM and van der Putten, WH and Knevel, IC and Lans, T and Menting, FBJ and Hertling, UM and van der Putten, WH	2004	Release from native root herbivores and biotic resistance by soil pathogens in a new habitat both affect the alien Ammophila arenaria in South Africa	OECOLOGIA	0029-8549	141	3	502-510	1	single	Calamagrostis arenaria	Greenhouse	no	1	0	yes	7	yes	8	yes		original from site	yes	PSF	Experiment	PSF, soil from both ranges	assessed function	yes, but not suitable	no	NA	NA	NA	not investigated	NA	yes	less negative PSF in non-native range	not included in analysis	A. arenaria experiences less negative soil feedback in its new habitat compared to its native habitat in Europe.	yes	NA	NA	NA	NA	NA	NA	NA	NA
Lee, SFH and Chapman, SK and Mozdzer, TJ and Eller, F and Langley, JA and Lee, Sean F. H. and Chapman, Samantha K. and Mozdzer, Thomas J. and Eller, Franziska and Langley, J. Adam	2024	Does introduced European Phragmites australis experience belowground microbial enemy release in North America?	ECOSPHERE	2150-8925	15	8		1	single	Phragmitis australis	Greenhouse	yes	3	3	yes	3	no	3	no		original from site	yes	All fungi	Experiment	reciprocal inoculation seedling growth experiment	surveyed fungal associations	yes	no (only citing salinity measures)	Salinity	yes	Salinity	yes	greater biomass production of non-natives compared to natives	yes	mutualistic fungi and bacteria were more prevalent in European soil communities	not included in analysis because of uncertain range	The study revealed that North American soil communities had lower β diversity compared to European communities, indicating a higher level of conservation among North American populations.	yes	NA	NA	NA	NA	NA	NA	NA	NA
Luo, X and Larios, L and D'Antonio, C and Xu, XH and Guo, H and Luo, Xi and Larios, Loralee and D'Antonio, Carla and Xu, Xiaohong and Guo, Hui	2021	An invading annual plant benefits less from soil biota and has reduced competitive power with a resident grass	JOURNAL OF PLANT ECOLOGY	1752-9921	14	5	945-958	1	single	Plantago virginica	Greenhouse	yes	3	3	no	0	NA	3	yes	No, general questions about shifts in AM dependency	original from site	yes	AMF	Experiment	AMF presence/absence, competition	surveyed fungal associations	yes	yes	pH, NO3, NH4, available P, C:N	NA	NA	yes	greater above ground biomass in non-natives	yes	higher colonisation rates in natives		The study founf that while native populations consistently had a higher AMF colonization rate and benefited from AMF in both biomass and seed production, invasive populations received less benefit from AMF, and even showed reduced biomass with AMF in the presence of a competitor.	no	7.7924	23.7929	37.5915	14.3964	38.5468	33.0912	0.954218	0.522525
Maron, JL and Klironomos, J and Waller, L and Callaway, RM and Maron, John L. and Klironomos, John and Waller, Lauren and Callaway, Ragan M.	2014	Invasive plants escape from suppressive soil biota at regional scales	JOURNAL OF ECOLOGY	0022-0477	102	1	19-27	1	multiple	Centaurea stoebe	Greenhouse	no	0	1	yes	11	no	10	no	Yes, an interest in soil organisms	original from site	no	PSF	Experiment	PSF, live/sterile	assessed function	yes	yes	Elevation	yes	Elevation	yes	lower AGB in native soils	yes	strong suppressive effects from the biota in their native European soil		The results show that for some invasives, native soils have strong suppressive potential, whereas this is not the case in soils from across the introduced range	yes	9.9797	13.4164	75.5043	66.43	58.2538	73.5505	0.965886	0.820869
Maron, JL and Klironomos, J and Waller, L and Callaway, RM and Maron, John L. and Klironomos, John and Waller, Lauren and Callaway, Ragan M.	2014	Invasive plants escape from suppressive soil biota at regional scales	JOURNAL OF ECOLOGY	0022-0477	102	1	19-27	2	multiple	Euphorbia esula	Greenhouse	no	0	1	yes	11	no	10	no	Yes, an interest in soil organisms	original from site	no	PSF	Experiment	PSF, live/sterile	assessed function	yes	yes	Elevation	yes	Elevation	yes	lower AGB and lover BGB in native soils	yes	strong suppressive effects from the biota in their native European soil		The results show that for some invasives, native soils have strong suppressive potential, whereas this is not the case in soils from across the introduced range	yes	9.8785	23.8591	74.3105	85.5669	58.2538	73.5505	1.48117	1.4944
Maron, JL and Klironomos, J and Waller, L and Callaway, RM and Maron, John L. and Klironomos, John and Waller, Lauren and Callaway, Ragan M.	2014	Invasive plants escape from suppressive soil biota at regional scales	JOURNAL OF ECOLOGY	0022-0477	102	1	19-27	3	multiple	Hypericum perforatum	Greenhouse	no	0	1	yes	11	no	10	no	Yes, an interest in soil organisms	original from site	no	PSF	Experiment	PSF, live/sterile	assessed function	yes	yes	Elevation	yes	Elevation	no	NA	no	NA		The results show that for some invasives, native soils have strong suppressive potential, whereas this is not the case in soils from across the introduced range	yes	6.8017	13.7758	64.2623	51.9576	58.2538	73.5505	1.17404	0.829445
Maron, JL and Klironomos, J and Waller, L and Callaway, RM and Maron, John L. and Klironomos, John and Waller, Lauren and Callaway, Ragan M.	2014	Invasive plants escape from suppressive soil biota at regional scales	JOURNAL OF ECOLOGY	0022-0477	102	1	19-27	4	multiple	Linaria vulgaris	Greenhouse	no	0	1	yes	11	no	10	no	Yes, an interest in soil organisms	original from site	no	PSF	Experiment	PSF, live/sterile	assessed function	yes	yes	Elevation	yes	Elevation	yes	lower AGB and lover BGB in native soils	yes	strong suppressive effects from the biota in their native European soil		The results show that for some invasives, native soils have strong suppressive potential, whereas this is not the case in soils from across the introduced range	yes	8.296	15.8011	67.9405	61.4439	58.2538	73.5505	1.00499	0.844532
Maron, JL and Klironomos, J and Waller, L and Callaway, RM and Maron, John L. and Klironomos, John and Waller, Lauren and Callaway, Ragan M.	2014	Invasive plants escape from suppressive soil biota at regional scales	JOURNAL OF ECOLOGY	0022-0477	102	1	19-27	5	multiple	Potentilla recta	Greenhouse	no	0	1	yes	11	no	10	no	Yes, an interest in soil organisms	original from site	no	PSF	Experiment	PSF, live/sterile	assessed function	yes	yes	Elevation	yes	Elevation	yes	lower AGB in native soils	yes	strong suppressive effects from the biota in their native European soil		The results show that for some invasives, native soils have strong suppressive potential, whereas this is not the case in soils from across the introduced range	yes	8.7936	20.5747	70.3662	62.2959	58.2538	73.5505	0.898759	0.830369
Maron, JL and Klironomos, J and Waller, L and Callaway, RM and Maron, John L. and Klironomos, John and Waller, Lauren and Callaway, Ragan M.	2014	Invasive plants escape from suppressive soil biota at regional scales	JOURNAL OF ECOLOGY	0022-0477	102	1	19-27	6	multiple	Leucanthemum vulgare	Greenhouse	no	0	1	yes	11	no	10	no	Yes, an interest in soil organisms	original from site	no	PSF	Experiment	PSF, live/sterile	assessed function	yes	yes	Elevation	yes	Elevation	no	NA	no	NA		The results show that for some invasives, native soils have strong suppressive potential, whereas this is not the case in soils from across the introduced range	yes	7.2485	9.0866	61.576	57.0858	58.2538	73.5505	0.862377	0.962027
Maron, JL and Luo, WB and Callaway, RM and Pal, RW and Maron, John L. and Luo, Wenbo and Callaway, Ragan M. and Pal, Robert W.	2015	Do exotic plants lose resistance to pathogenic soil biota from their native range? A test with Solidago gigantea	OECOLOGIA	0029-8549	179	2	447-454	1	single	Solidago gigantea	Greenhouse	yes	12	12	no	14	no	0	no	Comparisons of PSF responses within the native range between native and non-native populations	original from site	no	All soil biota	Experiment	PSF, live/sterile	assessed function	yes	yes	Elevation	yes	Elevation	yes	mean biomass larger for natives	no	NA		The results indicate that Solidago experiences strong negative soil feedbacks in native soil and that introduced genotypes of Solidago have not lost resistance to these negative effects of soil biota	no	19.6626	9.7616	42.9044	63.315	27.0676	22.1857	0.310492	0.459968
Maron, JL and Waller, LP and Hahn, MA and Diaconu, A and Pal, RW and Müller-Schärer, H and Klironomos, JN and Callaway, RM and Maron, John L. and Waller, Lauren P. and Hahn, Min A. and Diaconu, Alecu and Pal, Robert W. and Mueller-Schaerer, Heinz and Klironomos, John N. and Callaway, Ragan M.	2013	Effects of soil fungi, disturbance and propagule pressure on exotic plant recruitment and establishment at home and abroad	JOURNAL OF ECOLOGY	0022-0477	101	4	924-932	1	single	Centaurea stoebe	Field	yes	5	5	yes	5		5			original from site	yes	All fungi	Experiment	Fungicide, disturbance, propagule addition	assessed function	yes	no, but elevation reported, which likely correlate with temp at least	Elevation	yes	Elevation	yes	better recruitment in non-native range	no	NA	No abiotic variables other than elevation was reported	Recruitment of knapweed seedlings were greater in the non-native range but not related to fungi	no	6.4642	2.8613	69.292	12.8433	35.3989	8.13344	0.586938	0.0907741
Moora, M and Berger, S and Davison, J and Öpik, M and Bommarco, R and Bruelheide, H and Kühn, I and Kunin, WE and Metsis, M and Rortais, A and Vanatoa, A and Vanatoa, E and Stout, JC and Truusa, M and Westphal, C and Zobel, M and Walther, GR and Moora, Mari and Berger, Silje and Davison, John and Oepik, Maarja and Bommarco, Riccardo and Bruelheide, Helge and Kuehn, Ingolf and Kunin, William E. an…	2011	Alien plants associate with widespread generalist arbuscular mycorrhizal fungal taxa: evidence from a continental-scale study using massively parallel 454 sequencing	JOURNAL OF BIOGEOGRAPHY	0305-0270	38	7	1305-1317	1	single	Trachycarpus fortunei	Field	yes	11	3	yes	11		3			original from site	yes	AMF	Survey	seed addition	surveyed fungal associations	yes	no	NA	NA	NA	not investigated	NA	yes	differed in communities across ranges		Plant species associate with generalist AMF taxa in the invasive range	no	5.1736	9.3926	5.57768	56.7671	3.85129	45.9909	0.0845876	1.20321
Nakamura, N and Toju, H and Kitajima, K and Nakamura, Naoto and Toju, Hirokazu and Kitajima, Kaoru	2023	Leaf, root, and soil microbiomes of an invasive plant, Ardisia crenata, differ between its native and exotic ranges	FRONTIERS IN MICROBIOLOGY	1664-302X	14			1	single	Ardisia crenata	Field	yes	3	4	yes	3		4			original from site	yes	Fungi (and bacteria)	Survey	NA	surveyed fungal associations	yes	yes	Temp, Precip	yes	Temp, Precip	not investigated	NA	yes	composition differed across ranges		Support for enemy releast of leaf endophytes but not in roots. Fungal and bacterial diversity was higher in the invasive range	no	5.9238	5.3376	13.2484	0	0	0	0	0
Pearson, DE and Eren, Ö and Ortega, YK and Hierro, JL and Karakuş, B and Kala, S and Bullington, L and Lekberg, Y	2022	Combining biogeographical approaches to advance invasion ecology and methodology	JOURNAL OF ECOLOGY	1365-2745	110	9	2033-2045	1	multiple	Bromus tectorum	Field	yes	10	10	yes	10		10			original from site	yes	All fungi	Survey	NA	surveyed fungal associations	yes	yes	Reporting average of precipitation (320 mm per year non-native range, 610 mm non-native range), soil N, P, K.	NA	NA	yes	bigger and more fecundant in the non-native range	yes	higher AM abundance in the non-native range		Fungal communities differ across ranges in surveys and correlate with differences in plants.	yes, nutrient availabilities but differences depended on plant species.	5.1531	5.8496	9.63626	22.7111	8.47299	12.1733	0.207285	0.140507
Pearson, DE and Eren, Ö and Ortega, YK and Hierro, JL and Karakuş, B and Kala, S and Bullington, L and Lekberg, Y	2022	Combining biogeographical approaches to advance invasion ecology and methodology	JOURNAL OF ECOLOGY	1365-2746	110	9	2033-2045	2	multiple	Carduus nutans	Field	yes	8	8	yes	8		8			original from site	yes	All fungi	Survey	NA	surveyed fungal associations	yes	yes	Reporting average of precipitation (320 mm per year non-native range, 610 mm non-native range), soil N, P, K.	NA	NA	yes	bigger and more fecundant in the non-native range	yes	higher pathogen abundance in the native range		Fungal communities differ across ranges in surveys and correlate with differences in plants.	yes, nutrient availabilities but differences depended on plant species.	2.5877	7.0962	13.5271	23.7481	7.77565	12.2449	0.13505	0.145631
Pearson, DE and Eren, Ö and Ortega, YK and Hierro, JL and Karakuş, B and Kala, S and Bullington, L and Lekberg, Y	2022	Combining biogeographical approaches to advance invasion ecology and methodology	JOURNAL OF ECOLOGY	1365-2746	110	9	2033-2045	3	multiple	Hypericum perforatum	Field	yes	4	5	no	NA		NA			NA	NA	NA	Survey	NA	surveyed fungal associations	yes	yes	Reporting average of precipitation (320 mm per year non-native range, 610 mm non-native range), soil N, P, K.	NA	NA	yes	less fecundant in the non-native range	not investigated	NA	not included in analysis	Fungal communities differ across ranges in surveys and correlate with differences in plants.	yes, nutrient availabilities but differences depended on plant species.	NA	NA	NA	NA	NA	NA	NA	NA
Pearson, DE and Eren, Ö and Ortega, YK and Hierro, JL and Karakuş, B and Kala, S and Bullington, L and Lekberg, Y	2022	Combining biogeographical approaches to advance invasion ecology and methodology	JOURNAL OF ECOLOGY	1365-2745	110	9	2033-2045	4	multiple	Poa bulbosa	Field	yes	10	10	yes	10		10			original from site	yes	All fungi	Survey	NA	surveyed fungal associations	yes	yes	Reporting average of precipitation (320 mm per year non-native range, 610 mm non-native range), soil N, P, K.	NA	NA	yes	more fecundant in non-native range	no	NA		Fungal communities differ across ranges in surveys and correlate with differences in plants.	yes, nutrient availabilities but differences depended on plant species.	3.291	12.5682	16.2627	11.999	10.8842	10.5474	0.188037	0.117533
Pearson, DE and Eren, Ö and Ortega, YK and Hierro, JL and Karakuş, B and Kala, S and Bullington, L and Lekberg, Y	2022	Combining biogeographical approaches to advance invasion ecology and methodology	JOURNAL OF ECOLOGY	1365-2746	110	9	2033-2045	5	multiple	Rumex acetosella	Field	yes	6	8	no	NA		NA			NA	NA	NA	Survey	NA	surveyed fungal associations	yes	yes	Reporting average of precipitation (320 mm per year non-native range, 610 mm non-native range), soil N, P, K.	NA	NA	not investigated	NA	not investigated	NA	not included in analysis	Fungal communities differ across ranges in surveys and correlate with differences in plants.	yes, nutrient availabilities but differences depended on plant species.	NA	NA	NA	NA	NA	NA	NA	NA
Pearson, DE and Eren, Ö and Ortega, YK and Hierro, JL and Karakuş, B and Kala, S and Bullington, L and Lekberg, Y	2022	Combining biogeographical approaches to advance invasion ecology and methodology	JOURNAL OF ECOLOGY	1365-2746	110	9	2033-2045	6	multiple	Potentilla recta	Field	yes	7	5	no	NA		NA			NA	NA	NA	Survey	NA	surveyed fungal associations	yes	yes	Reporting average of precipitation (320 mm per year non-native range, 610 mm non-native range), soil N, P, K.	NA	NA	not investigated	NA	not investigated	NA	not included in analysis	Fungal communities differ across ranges in surveys and correlate with differences in plants.	yes, nutrient availabilities but differences depended on plant species.	NA	NA	NA	NA	NA	NA	NA	NA
Pearson, DE and Eren, Ö and Ortega, YK and Hierro, JL and Karakuş, B and Kala, S and Bullington, L and Lekberg, Y	2022	Combining biogeographical approaches to advance invasion ecology and methodology	JOURNAL OF ECOLOGY	1365-2745	110	9	2033-2045	1	multiple	Bromus tectorum	Field	yes	10	10	yes	10		10			original from site	yes	All fungi	Experiment	disturbance, seed addition	surveyed fungal associations	yes	yes	Reporting average of precipitation (320 mm per year non-native range, 610 mm non-native range), soil N, P, K.	NA	NA	yes	larger for Brotec in the non-native range but only in disturbed plots	yes	differed in composition between ranges		Fungal communities differed across ranges under experimental conditions. No difference in nutrient availabilities across ranges	no	3.5538	5.5162	8.53431	23.1863	3.45241	5.05078	0.0844605	0.0582975
Pearson, DE and Eren, Ö and Ortega, YK and Hierro, JL and Karakuş, B and Kala, S and Bullington, L and Lekberg, Y	2022	Combining biogeographical approaches to advance invasion ecology and methodology	JOURNAL OF ECOLOGY	1365-2746	110	9	2033-2045	2	multiple	Carduus nutans	Field	yes	8	8	no	NA		NA			NA	NA	NA	Experiment	disturbance, seed addition	surveyed fungal associations	yes	yes	Reporting average of precipitation (320 mm per year non-native range, 610 mm non-native range), soil N, P, K.	NA	NA	not investigated	NA	not investigated	NA	not included in analysis	Fungal communities differed across ranges under experimental conditions. No difference in nutrient availabilities across ranges	no	NA	NA	NA	NA	NA	NA	NA	NA
Pearson, DE and Eren, Ö and Ortega, YK and Hierro, JL and Karakuş, B and Kala, S and Bullington, L and Lekberg, Y	2022	Combining biogeographical approaches to advance invasion ecology and methodology	JOURNAL OF ECOLOGY	1365-2746	110	9	2033-2045	3	multiple	Hypericum perforatum	Field	yes	4	5	no	NA		NA			NA	NA	NA	Experiment	disturbance, seed addition	surveyed fungal associations	yes	yes	Reporting average of precipitation (320 mm per year non-native range, 610 mm non-native range), soil N, P, K.	NA	NA	not investigated	NA	not investigated	NA	not included in analysis	Fungal communities differed across ranges under experimental conditions. No difference in nutrient availabilities across ranges	no	NA	NA	NA	NA	NA	NA	NA	NA
Pearson, DE and Eren, Ö and Ortega, YK and Hierro, JL and Karakuş, B and Kala, S and Bullington, L and Lekberg, Y	2022	Combining biogeographical approaches to advance invasion ecology and methodology	JOURNAL OF ECOLOGY	1365-2745	110	9	2033-2045	4	multiple	Poa bulbosa	Field	yes	10	10	yes	10		10			original from site	yes	All fungi	Experiment	disturbance, seed addition	surveyed fungal associations	yes	yes	Reporting average of precipitation (320 mm per year non-native range, 610 mm non-native range), soil N, P, K.	NA	NA	not investigated	NA	yes	differed in composition between ranges		Fungal communities differed across ranges under experimental conditions. No difference in nutrient availabilities across ranges	no	3.1538	13.5491	1.41934	18.6925	2.26127	34.1935	0.0390662	0.381029
Pearson, DE and Eren, Ö and Ortega, YK and Hierro, JL and Karakuş, B and Kala, S and Bullington, L and Lekberg, Y	2022	Combining biogeographical approaches to advance invasion ecology and methodology	JOURNAL OF ECOLOGY	1365-2746	110	9	2033-2045	5	multiple	Rumex acetosella	Field	yes	6	8	no	NA		NA			NA	NA	NA	Experiment	disturbance, seed addition	surveyed fungal associations	yes	yes	Reporting average of precipitation (320 mm per year non-native range, 610 mm non-native range), soil N, P, K.	NA	NA	not investigated	NA	not investigated	NA	not included in analysis	Fungal communities differed across ranges under experimental conditions. No difference in nutrient availabilities across ranges	no	NA	NA	NA	NA	NA	NA	NA	NA
Pearson, DE and Eren, Ö and Ortega, YK and Hierro, JL and Karakuş, B and Kala, S and Bullington, L and Lekberg, Y	2022	Combining biogeographical approaches to advance invasion ecology and methodology	JOURNAL OF ECOLOGY	1365-2746	110	9	2033-2045	6	multiple	Potentilla recta	Field	yes	7	5	no	NA		NA			NA	NA	NA	Experiment	disturbance, seed addition	surveyed fungal associations	yes	yes	Reporting average of precipitation (320 mm per year non-native range, 610 mm non-native range), soil N, P, K.	NA	NA	not investigated	NA	not investigated	NA	not included in analysis	Fungal communities differed across ranges under experimental conditions. No difference in nutrient availabilities across ranges	no	NA	NA	NA	NA	NA	NA	NA	NA
Reinhart, KO and Callaway, RM and Reinhart, KO and Callaway, RM	2004	Soil biota facilitate exotic Acer invasions in Europe and North America	ECOLOGICAL APPLICATIONS	1051-0761	14	6	1737-1745	1	multiple	Acer negundo	Greenhouse	yes	12	12	yes	12	no	12	no		original from site	yes	PSF	Experiment	live/sterile, conspecifics/heterospecifics	assessed function	no	no	NA	NA	NA	yes	In the native ranges of Acers, the soil biota decreased (positive effect of soil sterilization) total biomass of Acer seedlings by 35% and decreased relative change in height of seedlings by 40%	yes	Sterilization of soil from native communities had a more positive effect (negative effect of soil biota) on the growth of Acer seedlings than sterilization of the soil from the communities invaded by Acer species.	not included in analysis		yes	NA	NA	NA	NA	NA	NA	NA	NA
Reinhart, KO and Callaway, RM and Reinhart, KO and Callaway, RM	2004	Soil biota facilitate exotic Acer invasions in Europe and North America	ECOLOGICAL APPLICATIONS	1051-0761	14	6	1737-1745	2	multiple	Acer platanoides	Greenhouse	yes	10	20	yes	6	no	10	no		original from site	yes	PSF	Experiment	live/sterile, conspecifics/heterospecifics	assessed function	no	no	NA	NA	NA	yes	In the native ranges of Acers, the soil biota decreased (positive effect of soil sterilization) total biomass of Acer seedlings by 35% and decreased relative change in height of seedlings by 40%	yes	Sterilization of soil from native communities had a more positive effect (negative effect of soil biota) on the growth of Acer seedlings than sterilization of the soil from the communities invaded by Acer species.	not included in analysis		yes	NA	NA	NA	NA	NA	NA	NA	NA
Reinhart, KO and Packer, A and Van der Putten, WH and Clay, K and Reinhart, KO and Packer, A and Van der Putten, WH and Clay, K	2003	Plant-soil biota interactions and spatial distribution of black cherry in its native and invasive ranges	ECOLOGY LETTERS	1461-023X	6	12	1046-1050	1	single	Prunus serotina	Greenhouse	yes	1	1	yes	1	no	1	no		original from site	yes	All soil biota	Experiment	live/sterile	assessed function	yes	no	NA	NA	NA	yes	higher growth of non-natives	yes	soil biota inhibit growth of conspecifics in native range		In the native range in the USA, the soil community that develops near black cherry inhibits the establishment of neighbouring conspecifics and reduces seedling performance in the greenhouse. In contrast, in the non-native range, black cherry readily establishes in close proximity to conspecifics, and the soil community enhances the growth of its seedlings	yes	2.4857	4.6972	0	0	0	0	0	0
Rezácová, V and Konvalinková, T and Rezác, M and Rezacova, Veronika and Konvalinkova, Tereza and Rezac, Milan	2020	Decreased mycorrhizal colonization of Conyza canadensis (L.) Cronquist in invaded range does not affect fungal abundance in native plants	BIOLOGIA	0006-3088	75	5	693-699	1	single	Conyza canadensis	Field	yes	4	8	yes	4		8			original from site	yes	AMF	Survey	NA	surveyed fungal associations	yes	yes	soil pH, P, N, K, Mg, Ca (but only for the invaded range)	NA	NA	not investigated	NA	yes	lower AM colonization in the invasive range		Hyphal colonization was lower in the non-native range but no difference in arbuscules or vesicles.	no	2.8762	2.7923	0.269946	24.0721	0.769225	48.3062	0.0087775	1.00881
Rezácová, V and Michalova, T and Rezác, M and Gryndler, M and Duell, EB and Wilson, GWT and Heneberg, P and Rezacova, Veronika and Michalova, Tereza and Rezac, Milan and Gryndler, Milan and Duell, Eric B. and Wilson, Gail W. T. and Heneberg, Petr	2022	The root-associated arbuscular mycorrhizal fungal assemblages of exotic alien plants are simplified in invaded distribution ranges, but dominant species are retained: A trans-continental perspective	ENVIRONMENTAL MICROBIOLOGY REPORTS	1758-2229	14	5	732-741	1	multiple	Solidago canadensis	Field	yes	4	5	yes	4		5			original from site	yes	AMF	Survey	NA	surveyed fungal associations	yes	yes	pH, NO3, NH4, Ca, K, Mg, P	NA	NA	not investigated	NA	yes	root associated AMF differed between ranges, but not soil dwelloing AMFs		In summary, the study underscores the impact of habitat characteristics on AMF diversity, revealing a trend of reduced diversity and simplified assemblages in the exotic ranges of alien plants, while retaining dominant species across different environments.	no	3.1457	5.2116	5.41816	26.4459	12.4117	49.2884	0.140531	0.754032
Rezácová, V and Michalova, T and Rezác, M and Gryndler, M and Duell, EB and Wilson, GWT and Heneberg, P and Rezacova, Veronika and Michalova, Tereza and Rezac, Milan and Gryndler, Milan and Duell, Eric B. and Wilson, Gail W. T. and Heneberg, Petr	2022	The root-associated arbuscular mycorrhizal fungal assemblages of exotic alien plants are simplified in invaded distribution ranges, but dominant species are retained: A trans-continental perspective	ENVIRONMENTAL MICROBIOLOGY REPORTS	1758-2229	14	5	732-741	2	multiple	Erigeron annus	Field	yes	4	6	yes	4		6			original from site	yes	AMF	Survey	NA	surveyed fungal associations	yes	yes	pH, NO3, NH4, Ca, K, Mg, P	NA	NA	not investigated	NA	yes	root associated AMF differed between ranges, but not soil dwelloing AMFs		In summary, the study underscores the impact of habitat characteristics on AMF diversity, revealing a trend of reduced diversity and simplified assemblages in the exotic ranges of alien plants, while retaining dominant species across different environments.	no	3.5478	5.0596	9.24235	23.3322	28.8788	65.5314	0.341147	1.09542
Rezácová, V and Michalova, T and Rezác, M and Gryndler, M and Duell, EB and Wilson, GWT and Heneberg, P and Rezacova, Veronika and Michalova, Tereza and Rezac, Milan and Gryndler, Milan and Duell, Eric B. and Wilson, Gail W. T. and Heneberg, Petr	2022	The root-associated arbuscular mycorrhizal fungal assemblages of exotic alien plants are simplified in invaded distribution ranges, but dominant species are retained: A trans-continental perspective	ENVIRONMENTAL MICROBIOLOGY REPORTS	1758-2229	14	5	732-741	3	multiple	Conyza canadensis	Field	yes	4	7	yes	4		7			original from site	yes	AMF	Survey	NA	surveyed fungal associations	yes	yes	pH, NO3, NH4, Ca, K, Mg, P	NA	NA	not investigated	NA	yes	root associated AMF differed between ranges, but not soil dwelloing AMFs		In summary, the study underscores the impact of habitat characteristics on AMF diversity, revealing a trend of reduced diversity and simplified assemblages in the exotic ranges of alien plants, while retaining dominant species across different environments.	no	2.8762	3.1838	0.269946	38.2313	0.670365	57.2135	0.00764942	1.19483
Rezácová, V and Michalova, T and Rezác, M and Gryndler, M and Duell, EB and Wilson, GWT and Heneberg, P and Rezacova, Veronika and Michalova, Tereza and Rezac, Milan and Gryndler, Milan and Duell, Eric B. and Wilson, Gail W. T. and Heneberg, Petr	2022	The root-associated arbuscular mycorrhizal fungal assemblages of exotic alien plants are simplified in invaded distribution ranges, but dominant species are retained: A trans-continental perspective	ENVIRONMENTAL MICROBIOLOGY REPORTS	1758-2229	14	5	732-741	4	multiple	Symphyotrichum lanceolatum	Field	yes	4	4	yes	4		4			original from site	yes	AMF	Survey	NA	surveyed fungal associations	yes	yes	pH, NO3, NH4, Ca, K, Mg, P	NA	NA	not investigated	NA	yes	root associated AMF differed between ranges, but not soil dwelloing AMFs		In summary, the study underscores the impact of habitat characteristics on AMF diversity, revealing a trend of reduced diversity and simplified assemblages in the exotic ranges of alien plants, while retaining dominant species across different environments.	no	2.4462	13.7325	2.37212	9.84024	0	0	0	0
Rezácová, V and Michalova, T and Rezác, M and Gryndler, M and Duell, EB and Wilson, GWT and Heneberg, P and Rezacova, Veronika and Michalova, Tereza and Rezac, Milan and Gryndler, Milan and Duell, Eric B. and Wilson, Gail W. T. and Heneberg, Petr	2022	The root-associated arbuscular mycorrhizal fungal assemblages of exotic alien plants are simplified in invaded distribution ranges, but dominant species are retained: A trans-continental perspective	ENVIRONMENTAL MICROBIOLOGY REPORTS	1758-2229	14	5	732-741	5	multiple	Ambrosia artemisiifolia	Field	yes	4	3	yes	4		3			original from site	yes	AMF	Survey	NA	surveyed fungal associations	yes	yes	pH, NO3, NH4, Ca, K, Mg, P	NA	NA	not investigated	NA	yes	root associated AMF differed between ranges, but not soil dwelloing AMFs		In summary, the study underscores the impact of habitat characteristics on AMF diversity, revealing a trend of reduced diversity and simplified assemblages in the exotic ranges of alien plants, while retaining dominant species across different environments.	no	2.5004	4.0009	4.33068	15.6499	15.2932	43.0778	0.179027	0.723501
Rezácová, V and Michalova, T and Rezác, M and Gryndler, M and Duell, EB and Wilson, GWT and Heneberg, P and Rezacova, Veronika and Michalova, Tereza and Rezac, Milan and Gryndler, Milan and Duell, Eric B. and Wilson, Gail W. T. and Heneberg, Petr	2022	The root-associated arbuscular mycorrhizal fungal assemblages of exotic alien plants are simplified in invaded distribution ranges, but dominant species are retained: A trans-continental perspective	ENVIRONMENTAL MICROBIOLOGY REPORTS	1758-2229	14	5	732-741	6	multiple	Bothriochloa ischaemum	Field	yes	4	4	yes	4		4			original from site	yes	AMF	Survey	NA	surveyed fungal associations	yes	yes	pH, NO3, NH4, Ca, K, Mg, P	NA	NA	not investigated	NA	yes	root associated AMF differed between ranges, but not soil dwelloing AMFs		In summary, the study underscores the impact of habitat characteristics on AMF diversity, revealing a trend of reduced diversity and simplified assemblages in the exotic ranges of alien plants, while retaining dominant species across different environments.	no	3.754	4.6256	8.69009	1.27971	18.9643	1.93794	0.317477	0.0330672
Rezácová, V and Michalova, T and Rezác, M and Gryndler, M and Duell, EB and Wilson, GWT and Heneberg, P and Rezacova, Veronika and Michalova, Tereza and Rezac, Milan and Gryndler, Milan and Duell, Eric B. and Wilson, Gail W. T. and Heneberg, Petr	2022	The root-associated arbuscular mycorrhizal fungal assemblages of exotic alien plants are simplified in invaded distribution ranges, but dominant species are retained: A trans-continental perspective	ENVIRONMENTAL MICROBIOLOGY REPORTS	1758-2229	14	5	732-741	7	multiple	Lactuca serriola	Field	yes	6	4	yes	6		4			original from site	yes	AMF	Survey	NA	surveyed fungal associations	yes	yes	pH, NO3, NH4, Ca, K, Mg, P	NA	NA	not investigated	NA	yes	root associated AMF differed between ranges, but not soil dwelloing AMFs		In summary, the study underscores the impact of habitat characteristics on AMF diversity, revealing a trend of reduced diversity and simplified assemblages in the exotic ranges of alien plants, while retaining dominant species across different environments.	no	4.3582	6.814	29.4531	38.4982	30.4001	52.786	0.59912	0.577621
Rezácová, V and Michalova, T and Rezác, M and Gryndler, M and Duell, EB and Wilson, GWT and Heneberg, P and Rezacova, Veronika and Michalova, Tereza and Rezac, Milan and Gryndler, Milan and Duell, Eric B. and Wilson, Gail W. T. and Heneberg, Petr	2022	The root-associated arbuscular mycorrhizal fungal assemblages of exotic alien plants are simplified in invaded distribution ranges, but dominant species are retained: A trans-continental perspective	ENVIRONMENTAL MICROBIOLOGY REPORTS	1758-2229	14	5	732-741	8	multiple	Plantago lanceolata	Field	yes	5	4	yes	5		4			original from site	yes	AMF	Survey	NA	surveyed fungal associations	yes	yes	pH, NO3, NH4, Ca, K, Mg, P	NA	NA	not investigated	NA	yes	root associated AMF differed between ranges, but not soil dwelloing AMFs		In summary, the study underscores the impact of habitat characteristics on AMF diversity, revealing a trend of reduced diversity and simplified assemblages in the exotic ranges of alien plants, while retaining dominant species across different environments.	no	6.0149	2.8048	30.5302	3.59855	70.3762	12.4329	1.47534	0.147251
Rezácová, V and Michalova, T and Rezác, M and Gryndler, M and Duell, EB and Wilson, GWT and Heneberg, P and Rezacova, Veronika and Michalova, Tereza and Rezac, Milan and Gryndler, Milan and Duell, Eric B. and Wilson, Gail W. T. and Heneberg, Petr	2022	The root-associated arbuscular mycorrhizal fungal assemblages of exotic alien plants are simplified in invaded distribution ranges, but dominant species are retained: A trans-continental perspective	ENVIRONMENTAL MICROBIOLOGY REPORTS	1758-2229	14	5	732-741	9	multiple	Trifolium repens	Field	yes	4	4	yes	4		4			original from site	yes	AMF	Survey	NA	surveyed fungal associations	yes	yes	pH, NO3, NH4, Ca, K, Mg, P	NA	NA	not investigated	NA	yes	root associated AMF differed between ranges, but not soil dwelloing AMFs		In summary, the study underscores the impact of habitat characteristics on AMF diversity, revealing a trend of reduced diversity and simplified assemblages in the exotic ranges of alien plants, while retaining dominant species across different environments.	no	5.183	2.7382	33.8621	0	0	0	0	0
Rezácová, V and Michalova, T and Rezác, M and Gryndler, M and Duell, EB and Wilson, GWT and Heneberg, P and Rezacova, Veronika and Michalova, Tereza and Rezac, Milan and Gryndler, Milan and Duell, Eric B. and Wilson, Gail W. T. and Heneberg, Petr	2022	The root-associated arbuscular mycorrhizal fungal assemblages of exotic alien plants are simplified in invaded distribution ranges, but dominant species are retained: A trans-continental perspective	ENVIRONMENTAL MICROBIOLOGY REPORTS	1758-2229	14	5	732-741	10	multiple	Sonchus oleraceus	Field	yes	4	4	yes	4		4			original from site	yes	AMF	Survey	NA	surveyed fungal associations	yes	yes	pH, NO3, NH4, Ca, K, Mg, P	NA	NA	not investigated	NA	yes	root associated AMF differed between ranges, but not soil dwelloing AMFs		In summary, the study underscores the impact of habitat characteristics on AMF diversity, revealing a trend of reduced diversity and simplified assemblages in the exotic ranges of alien plants, while retaining dominant species across different environments.	no	5.8238	2.4302	27.7388	0	0	0	0	0
Rezácová, V and Michalova, T and Rezác, M and Gryndler, M and Duell, EB and Wilson, GWT and Heneberg, P and Rezacova, Veronika and Michalova, Tereza and Rezac, Milan and Gryndler, Milan and Duell, Eric B. and Wilson, Gail W. T. and Heneberg, Petr	2022	The root-associated arbuscular mycorrhizal fungal assemblages of exotic alien plants are simplified in invaded distribution ranges, but dominant species are retained: A trans-continental perspective	ENVIRONMENTAL MICROBIOLOGY REPORTS	1758-2229	14	5	732-741	11	multiple	Medicago lupulina	Field	yes	4	4	yes	4		4			original from site	yes	AMF	Survey	NA	surveyed fungal associations	yes	yes	pH, NO3, NH4, Ca, K, Mg, P	NA	NA	not investigated	NA	yes	root associated AMF differed between ranges, but not soil dwelloing AMFs		In summary, the study underscores the impact of habitat characteristics on AMF diversity, revealing a trend of reduced diversity and simplified assemblages in the exotic ranges of alien plants, while retaining dominant species across different environments.	no	4.2008	3.4809	33.607	0.247448	60.4111	0.679067	1.39968	0.00708274
Seifert, EK and Bever, JD and Maron, JL and Seifert, Elizabeth K. and Bever, James D. and Maron, John L.	2009	Evidence for the evolution of reduced mycorrhizal dependence during plant invasion	ECOLOGY	0012-9658	90	4	1055-1062	1	single	Hypericum perforatum	Greenhouse	yes	14	15	no	0	NA	1	NA	No, generic AMF inoculum used	greenhouse soil mixture	no	AMF; inoculated pots with a Glomus mosseae culture	Experiment	live/sterile	assessed function	no, but map	no	NA (greenhouse common garden)	NA	NA	yes	greater biomass of native in inoculated soils	yes	inoculation had a greater effect on the biomass of native European populations than it did on introduced North American populations		Plants in the non-native range are less mycotrophic than plants in the native range	no	9.9626	15.6731	69.8111	69.5871	35.1641	58.3423	0.708692	0.657939
Shah, MA and Beaulieu, M-E and Reshi, ZA and Qureshi, S and Khasa, DP	2015	A cross-city molecular biogeographic investigation of arbuscular mycorrhizas in Conyza canadensis rhizosphere across native and non-native regions	ECOLOGICAL PROCESSES	2192-1709	4	1	7	1	single	Conyza canadensis	Field	no	0	0	yes	3		3			original from site	yes	AMF	Survey	NA	surveyed fungal associations	yes	yes	pH, altitude	yes	Altitude	not investigated	NA	yes	greater diversity of RGs and SGs in Conyza rhizosphere in native than in non-native sites; the introduced region, however, the AMF diversity was more in uninvaded than in invaded sites	Very limited sampling from only three populations and sparse analysis of AMF communities	Biogeographical differences in AMF communities but very few populations	Yes, discussed but values are not presented	2.8762	2.6999	4.92268	9.98609	18.0412	19.3611	0.205865	0.40433
Sheng, M and Rosche, C and Al-Gharaibeh, M and Bullington, LS and Callaway, RM and Clark, T and Cleveland, CC and Duan, WY and Flory, SL and Khasa, DP and Klironomos, JN and McLeod, M and Okada, M and Pal, RW and Shah, MA and Lekberg, Y and Sheng, Min and Rosche, Christoph and Al-Gharaibeh, Mohammad and Bullington, Lorinda S. and Callaway, Ragan M. and Clark, Taylor and Cleveland, Cory C. and Dua…	2022	Acquisition and evolution of enhanced mutualism-an underappreciated mechanism for invasive success?	ISME JOURNAL	1751-7362	16	11	2467-2478	1	single	Conyza canadensis	Field	yes	17	17	yes	17	NA	17	NA	Yes, interest to see how non-native populations may have altered their interaction with soil biota in the native range.	original from site	yes	AMF	Survey	NA	surveyed fungal associations	yes	yes	climate, soil fertility	no	NA	yes	larger, more fecund in non-native range	yes	richer community of more closely related AM fungal taxa	Carefully selected populations to try to match climate. Soil fertility was not significantly different across ranges	Non-native conyza appears to form more mutualistic relationships	yes	14.456	9.1398	86.7959	70.1585	78.8532	63.5189	0.89978	1.32651
Sheng, M and Rosche, C and Al-Gharaibeh, M and Bullington, LS and Callaway, RM and Clark, T and Cleveland, CC and Duan, WY and Flory, SL and Khasa, DP and Klironomos, JN and McLeod, M and Okada, M and Pal, RW and Shah, MA and Lekberg, Y and Sheng, Min and Rosche, Christoph and Al-Gharaibeh, Mohammad and Bullington, Lorinda S. and Callaway, Ragan M. and Clark, Taylor and Cleveland, Cory C. and Dua…	2022	Acquisition and evolution of enhanced mutualism-an underappreciated mechanism for invasive success?	ISME JOURNAL	1751-7362	16	11	2467-2478	2	single	Conyza canadensis	Greenhouse	yes	12	17	no	1	no	0	NA		original from site	no	AMF	Experiment	NA	surveyed fungal associations	yes	no	NA	NA	NA	yes	non-native plants produced less root biomass	yes	native populations harbored a greater proportion of Diversisporaceae AM fungi, whereas non-native populations were dominated by taxa in the Glomeraceae family	Carefully selected populations to try to match climate. Soil fertility was not significantly different across ranges	Non-native populations structure different AMF communities that appear to be more beneficial	yes	14.2259	8.7349	88.025	69.9004	81.6552	63.5304	0.931754	1.32675
Sun, Y and Müller-Schärer, H and Schaffner, U and Sun, Yan and Mueller-Schaerer, Heinz and Schaffner, Urs	2014	Plant neighbours rather than soil biota determine impact of an alien plant invader	FUNCTIONAL ECOLOGY	0269-8463	28	6	1545-1555	1	single	Centaurea stoebe	Greenhouse	yes	3	4	yes	3	no	3	no		original from site	no	All soil biota	Experiment	live/sterile	assessed function	yes	no	NA	NA	NA	yes	in non-sterilized soil, biomass of the EU neighbouring community was significantly higher (on average 29%) than that of NA neighbouring community in both sterilized EU and NA soils	yes	in non-sterilized soil, biomass of the EU neighbouring community was significantly higher		Both soil origin and C. stoebe origin had no effect on these processes. Soil sterilization increased growth of both C. stoebe and neighbouring communities, but had only a moderate effect on impact level and type, and no effect on the relative competitive ability of C. stoebe	no	3.2426	5.3537	23.2826	28.3315	0.902335	1.48108	0.0149613	0.0165298
Tanner, RA and Jin, L and Shaw, R and Murphy, ST and Gange, AC and Tanner, Robert A. and Jin, Liang and Shaw, Richard and Murphy, Sean T. and Gange, Alan C.	2014	An ecological comparison of Impatiens glandulifera Royle in the native and introduced range	PLANT ECOLOGY	1385-0237	215	8	833-843	1	single	Impatiens gladulifera	Field	yes	2	3	yes	2		3			original from site	yes	AMF	Survey	NA	surveyed fungal associations	yes	yes	Altitude	yes	Altitude	yes	introduced populations, and the semi-natural population in India, showed higher performance	no	NA			yes, discussion about more benign climate in the non-native range	3.6842	4.9485	46.8972	2.25281	50.6852	3.68826	1.08736	0.0866659
te Beest, M and Stevens, N and Olff, H and van der Putten, WH and te Beest, Mariska and Stevens, Nicola and Olff, Han and van der Putten, Wim H.	2009	Plant-soil feedback induces shifts in biomass allocation in the invasive plant Chromolaena odorata	JOURNAL OF ECOLOGY	0022-0477	97	6	1281-1290	1	single	Chromolaena odorata	Greenhouse	yes	1	1	yes	3	yes	3	yes	Soils from different locations are included to assess effects of soil biota. Pooled in the feedback component but not in the training component (see below)	original from site	yes	All soil biota	Experiment	live/sterile	assessed function	yes	no	NA	NA	NA	yes	Stem biomass of non-native plants increased when plants were grown in non-native-range soil relative to native-range soil.	yes	effect of sterilization was most pronounced in non-native-range soils		Soil communities from the native and non-native ranges did not differ in their effect on C. odorata performance. However, soil origin had a significant effect on plant allocation responses	yes	3.8059	3.7013	0	0	0	0	0	0
te Beest, M and Stevens, N and Olff, H and van der Putten, WH and te Beest, Mariska and Stevens, Nicola and Olff, Han and van der Putten, Wim H.	2009	Plant-soil feedback induces shifts in biomass allocation in the invasive plant Chromolaena odorata	JOURNAL OF ECOLOGY	0022-0477	97	6	1281-1290	2	single	Chromolaena odorata	Greenhouse	yes	3	3	yes	1	no	1	no	Pooled for feedback component (see above)	original from site	yes	All soil biota	Experiment	conspecifics/heterospecifics	assessed function	yes	no	NA	NA	NA	yes	stem allocation increased with by 10% at the expense of root allocation in non-native-range soil relative to native-range soil	no	NA		Results show that C. odorata performed significantly better when grown in soil pre-cultured by a plant species other than C. odorata.	yes	3.8059	3.7013	0	0	0	0	0	0
Tian, BL and Pei, YC and Huang, W and Ding, JQ and Siemann, E and Tian, Baoliang and Pei, Yingchun and Huang, Wei and Ding, Jianqing and Siemann, Evan	2021	Increasing flavonoid concentrations in root exudates enhance associations between arbuscular mycorrhizal fungi and an invasive plant	ISME JOURNAL	1751-7362	15	7	1919-1930	1	single	Triadica sebifera	Greenhouse	yes	12	10	no	1	NA	0	NA	Objective was just to have AMF in there to assess shifts in AM dependency	agricultural field	no	NA	Experiment	home/away	surveyed fungal associations	yes	no	NA	NA	NA	yes	introduced populations were significantly larger than those from native populations at 90 days	yes	Plants from introduced populations had significantly higher AM fungal colonization than native population plants		Support for enhanced mutualism hypothesis via shifts in exudation profiles	no, only briefly but disregarded	21.5603	13.3426	27.4553	48.3024	17.9427	16.3726	0.26554	0.424118
Uddin, MN and Asaeda, T and Sarkar, A and Ranawakage, VP and Robinson, RW and Uddin, Md N. and Asaeda, Takashi and Sarkar, Animesh and Ranawakage, Viraj P. and Robinson, Randall W.	2021	Conspecific and heterospecific plant-soil biota interactions of Lonicera japonica in its native and introduced range: implications for invasion success	PLANT ECOLOGY	1385-0237	222	12	1313-1324	1	single	Lonicera japonica	Greenhouse	yes	9	10	yes	1	yes	1	yes	Yes, interest in differences in soil biota across ranges.	pooled from site	yes	All soil biota, PSF	Experiment	PSF, live/sterile	assessed function	yes	no	NA	NA	NA	yes	total biomass higher for natives in sterilised soils and higher for non-natives in un-sterilized soils	yes	strong negative feedback when grown in its native-range soil and positive feedback when grown in its introduced range soil		strong negative feedback when grown in its native-range soil and positive feedback when grown in its introduced range soil	no	4.4727	2.8539	0	0	0	0	0	0
Van Grunsven, RHA and Bos, F and Ripley, BS and Suehs, CM and Veenendaal, EM and Van Grunsven, R. H. A. and Bos, F. and Ripley, B. S. and Suehs, C. M. and Veenendaal, E. M.	2009	Release from soil pathogens plays an important role in the success of invasive Carpobrotus in the Mediterranean	SOUTH AFRICAN JOURNAL OF BOTANY	0254-6299	75	1	172-175	1	single	Carpobrotus edulis	Greenhouse	yes	1	2	yes	1	no	2	no		original from site	yes	Soil biota	Experiment	live/sterile	assessed function	no	no	NA	NA	NA	no	NA	yes	from the native range had a stronger negative influence on biomass	not included in analysis	inoculation with rhizosphere soil from the native range reduced biomass production by 32% while inoculation with rhizosphere soil from the invaded range did not have a significant effect on plant biomass	no	NA	NA	NA	NA	NA	NA	NA	NA
Villasor, C and Robertson, K and Becker, T and Cahill, JF and Deak, B and Hensen, I and Otfinowski, R and Rosche, C and Borovyk, D and Vakhlamova, T and Valko, O and Wagner, V and Villasor, Cedric and Robertson, Kateri and Becker, Thomas and Cahill, James F. and Deak, Balazs and Hensen, Isabell and Otfinowski, Rafael and Rosche, Christoph and Borovyk, Dariia and Vakhlamova, Tatyana and Valko, Ors…	2024	Invasion success of three cool-season grasses in the northern prairie: a test of three hypotheses	OIKOS	0030-1299	2024	3		1	multiple	Agropyron cristatum	Greenhouse	yes	7	7	yes	7	no	7	no	Yes, an interest in soil organisms	original from site	yes	Soil biota	Experiment	live/sterile soils	assessed function	yes	no	NA	NA	NA	yes	greater AGB, BGB and total biomass of non-natives	yes	stronger effect of soil inoculated from Canada		The experiment showed a seed origin effect in A. cristatum (root and total biomass) and B. inermis (root biomass), with non-native populations outperforming native ones.	yes	8.3536	4.6597	40.122	20.8886	53.2648	23.8631	0.761474	0.393241
Villasor, C and Robertson, K and Becker, T and Cahill, JF and Deak, B and Hensen, I and Otfinowski, R and Rosche, C and Borovyk, D and Vakhlamova, T and Valko, O and Wagner, V and Villasor, Cedric and Robertson, Kateri and Becker, Thomas and Cahill, James F. and Deak, Balazs and Hensen, Isabell and Otfinowski, Rafael and Rosche, Christoph and Borovyk, Dariia and Vakhlamova, Tatyana and Valko, Ors…	2024	Invasion success of three cool-season grasses in the northern prairie: a test of three hypotheses	OIKOS	0030-1299	2024	3		2	multiple	Bromus inermis	Greenhouse	yes	8	8	yes	8	no	8	no	Yes, an interest in soil organisms	original from site	yes	Soil biota	Experiment	live/sterile soils	assessed function	yes	no	NA	NA	NA	yes	greater BGB of non-natives	no	NA		The experiment showed a seed origin effect in A. cristatum (root and total biomass) and B. inermis (root biomass), with non-native populations outperforming native ones.	yes	14.5485	14.0157	38.1281	16.1422	45.2141	20.9308	0.66593	0.280182
Villasor, C and Robertson, K and Becker, T and Cahill, JF and Deak, B and Hensen, I and Otfinowski, R and Rosche, C and Borovyk, D and Vakhlamova, T and Valko, O and Wagner, V and Villasor, Cedric and Robertson, Kateri and Becker, Thomas and Cahill, James F. and Deak, Balazs and Hensen, Isabell and Otfinowski, Rafael and Rosche, Christoph and Borovyk, Dariia and Vakhlamova, Tatyana and Valko, Ors…	2024	Invasion success of three cool-season grasses in the northern prairie: a test of three hypotheses	OIKOS	0030-1299	2024	3		3	multiple	Poa pratensis subsp. angustifolia	Greenhouse	yes	9	8	yes	9	no	8	no		original from site	yes	Soil biota	Experiment	live/sterile soils	assessed function	yes	no	NA	NA	NA	no	NA	no	NA	not included in analysis because of uncertain taxonomy	The experiment showed a seed origin effect in A. cristatum (root and total biomass) and B. inermis (root biomass), with non-native populations outperforming native ones.	yes	NA	NA	NA	NA	NA	NA	NA	NA
Waller, LP and Callaway, RM and Klironomos, JN and Ortega, YK and Maron, JL and Waller, Lauren P. and Callaway, Ragan M. and Klironomos, John N. and Ortega, Yvette K. and Maron, John L.	2016	Reduced mycorrhizal responsiveness leads to increased competitive tolerance in an invasive exotic plant	JOURNAL OF ECOLOGY	0022-0477	104	6	1599-1607	1	single	Centaurea solstitialis	Greenhouse	yes	12	12	no	0	NA	10	yes	Yes, including AMF encountered in the non-native range	original from site	no	AMF	Experiment	Competition, live/steril soils	assessed function	yes	no	NA	NA	NA	no	NA	yes	negative effect of AM fungi on plant biomass in competition was stronger in populations originating in the native range		Some indication of both ecological and evolutionary shifts in interactions with soil biota	no	10.734	7.6406	63.6184	71.9214	43.095	63.0788	0.86006	0.785329
Yang, MM and Fu, YK and Zhao, RJ and Koorem, K and Li, B and Siemann, E and Yang, Q and Yang, Miaomiao and Fu, Yakang and Zhao, Rongjiang and Koorem, Kadri and Li, Bo and Siemann, Evan and Yang, Qiang	2022	The effects of light availability on plant-soil interactions and salinity tolerance of invasive tree species, Triadica sebifera	FOREST ECOLOGY AND MANAGEMENT	0378-1127	506			1	single	Triadica sebifera	Greenhouse	yes	3	3	no	1	NA	0	NA		pooled from site	yes	All soil biota	Experiment	PSF, live/sterile	surveyed fungal associations	no	no	NA	NA	NA	yes	but not in the sterilisation treatment; only in salinity + sterilisation treatment	yes	AMF colonization was higher in the roots of seedlings from invasive	not included in analysis		yes	NA	NA	NA	NA	NA	NA	NA	NA
Yang, Q and Carrillo, J and Jin, HY and Shang, L and Hovick, SM and Nijjer, S and Gabler, CA and Li, B and Siemann, E and Yang, Qiang and Carrillo, Juli and Jin, Hongyue and Shang, Lei and Hovick, Stephen M. and Nijjer, Somereet and Gabler, Christopher A. and Li, Bo and Siemann, Evan	2013	Plant-soil biota interactions of an invasive species in. its native and introduced ranges: Implications for invasion success	SOIL BIOLOGY & BIOCHEMISTRY	0038-0717	65		78-85	1	single	Triadica sebifera	Greenhouse	yes	8	8	yes	2	yes	2	yes	Yes, an interest in soil organisms	original from site	yes	All soil biota	Experiment	PSF, home/away, live/sterile	assessed function	yes	no	NA	NA	NA	no	NA	yes	higher AM colonization in non-native range		Some indication of both ecological and evolutionary shifts in interactions with soil biota	no	16.3015	11.8235	35.4008	46.5183	18.5834	11.95	0.275021	0.309554
Yang, Q and Ding, JQ and Siemann, E and Yang, Qiang and Ding, Jianqing and Siemann, Evan	2019	Biogeographic variation of distance-dependent effects in an invasive tree species	FUNCTIONAL ECOLOGY	0269-8463	33	6	1135-1143	1	single	Triadica sebifera	Greenhouse	yes	6	6	yes	3	no	3	no		pooled from site	yes	All soil biota	Experiment	live/sterile	assessed function	yes	no	NA	NA	NA	yes	higher mortality in active soils in native range soils	yes	higher mortality in active soils, especially in native soils		Soil biota contribute to distance‐dependent effects on T. sebifera in its native range. They suggest, however, that plants may more readily escape herbivore than soil biota distance‐dependent effects when introduced to a new range	no	13.5388	13.3426	33.3262	49.4935	18.5834	11.95	0.337976	0.48086
Zhang, L and Zhang, YJ and Wang, H and Zou, JW and Siemann, E and Zhang, Ling and Zhang, Yaojun and Wang, Hong and Zou, Jianwen and Siemann, Evan	2013	Chinese Tallow Trees (Triadica sebifera) from the Invasive Range Outperform Those from the Native Range with an Active Soil Community or Phosphorus Fertilization	PLOS ONE	1932-6203	8	9		1	single	Triadica sebifera	Greenhouse	yes	4	4	no	NA	NA	NA	NA	Objective was to assess net-effects of soil biota.	agricultural field	no	All soil biota	Experiment	live/sterile	assessed function	yes	yes	C, N, C:N	no	NA	yes	greater leaf biomass for non-natives in live soil	yes	fresh soil had a positve effect on plant performance for non-natives		Invasive populations had higher leaf mass and growth rates than native populations did in fresh soil but they had lower, comparable leaf mass and growth rates in sterilized soil	no	7.3846	13.3426	14.0195	29.2811	0	0	0	0
